# Supplementary material for: Anaerobic Digestion as an Alternative to Improve the Industrial Production of MnP Economically and Environmentally Using Olive Mill Solid Waste as the Substrate
Source: Foods. 2025 May 28;14(11):1918. doi: 10.3390/foods14111918 (PMC12155261; doi:10.3390/foods14111918)
Supplement: Supplementary file 1 [file foods-14-01918-s001.zip]

Archive with 1 entries (1 files):
- foods-3602850-supplementary.pdf
